# Supplementary material for: Preparation of Affinity Purified Antibodies against ε-Glutaryl-Lysine Residues in Proteins for Investigation of Glutarylated Proteins in Animal Tissues
Source: Biomolecules. 2021 Aug 7;11(8):1168. doi: 10.3390/biom11081168 (PMC8394851; doi:10.3390/biom11081168)
Supplement: Supplementary file 1 [file biomolecules-11-01168-s001.zip]

Archive with 1 entries (1 files):
- biomolecules-1263476-supplementary.pdf
